# Supplementary material for: From Dogs to Robots: Pet-Assisted Interventions for Depression in Older Adults—A Network Meta-Analysis of Randomized Controlled Trials
Source: Healthcare (Basel). 2025 Dec 23;14(1):38. doi: 10.3390/healthcare14010038 (PMC12786183; doi:10.3390/healthcare14010038)
Supplement: Supplementary file 1 [file healthcare-14-00038-s001.zip]

Archive with 1 entries (1 files):
- healthcare-3947892-supplementary.pdf
